# Supplementary material for: Best Practices for Notification of Unexpected, Violent, and Traumatic Death: A Scoping Review
Source: Int J Environ Res Public Health. 2023 Jun 25;20(13):6222. doi: 10.3390/ijerph20136222 (PMC10341669; doi:10.3390/ijerph20136222)
Supplement: Supplementary file 1 [file ijerph-20-06222-s001.zip]

Archive with 1 entries (1 files):
- ijerph-2208349-supplementary.pdf
